# Supplementary material for: Behavioural Change Techniques in Health Coaching-Based Interventions for Type 2 Diabetes: A Systematic Review and Meta-Analysis
Source: BMC Public Health. 2023 Jan 13;23:95. doi: 10.1186/s12889-022-14874-3 (PMC9837922; doi:10.1186/s12889-022-14874-3)
Supplement: Supplementary file 2 — Additional file 2. Supplementary Material 2 Health Coaching Studies. [file 12889_2022_14874_MOESM2_ESM.xlsx]

## Sheet: Sheet1
Author (Year)	Low Risk of Bias	Primary Outcome HbA1c	Mean Age	Female %	N Exp	N Control	Effect size (d)	Control group	Usual Care	Study Duration	Intervention Duration	Follow-up Duration	Mode of Delivery	MoD: TEL only	MoD: FTF	MoD: ERPM	MoD: FTF&TEL	MoD: TEL&ERPM	Intervention Provider	Provider	Theory Use	Theory	Theory: MI	Theory: M	BCT_1.1	BCT_1.2	BCT_1.3	BCT_1.4	BCT_1.5	BCT_1.6	BCT_1.7	BCT_1.8	BCT_2.1	BCT_2.2	BCT_2.3	BCT_2.4	BCT_2.5	BCT_2.6	BCT_2.7	BCT_3.1	BCT_3.3	BCT_4.1	BCT_8.7	BCT_9.1	BCT_10.4	BCT_12.5	BCT_13.2	BCTS_N
Frosch (2011)	0	1	55.5	48.5	100	101	-0.05	Education Brochure	0	6			TEL	1	0	0	0	0	Nurse educators	1	0		0	0	1	0	0	1	1	0	0	0	0	0	0	0	0	0	0	0	0	0	0	1	0	0	0	4
Glasgow (2006)	0	0	61.5	50.2	147	152	0.062	Computerised, Usual Care	1	2			FTF TEL ERPM/EA	0	1	1	1	1	Heath educators	1	1	MI CC M SCT	1	1	1	1	0	1	1	0	0	0	0	0	0	0	0	1	1	1	0	0	0	1	0	0	0	8
Kim (2015)	0	1	58.7	43	105	104	0.292	Education Brochure	0	12			TEL GER	0	0	0	0	0	Nurse and Community Health Workers	1	1	MI PP M	1	1	1	1	1	0	0	0	0	0	0	0	0	1	0	0	0	0	0	0	0	0	0	0	1	5
McKay (2002)	0	0	59.3	53.1	37	33	0.14	Information-only reading	0	3			ERPM/EA	0	0	1	0	0	Health Coach	2	0		0	0	0	1	0	0	0	0	0	0	0	0	0	1	0	1	1	1	0	0	0	1	0	1	0	7
Ruggiero (2010)	0	1	65.5	66	24	18	0.259	Treatment as Usual	1	6			FTF TEL	0	1	0	1	0	Medical Assistants	3	1	TT M	0	1	1	1	0	0	0	0	0	0	0	0	0	0	0	0	0	1	0	0	0	0	0	0	0	3
Sacco (2009)	0	1	52	58	31	31	0.172	Usual Care	1	6			TEL	1	0	0	0	0	University Students	3	1	CBT	0	0	1	1	0	1	0	1	1	0	0	0	0	0	0	0	1	1	0	0	1	0	1	0	0	9
Thom (2013)	0	1	55.2	52	122	114	0.383	Usual Care	1	6			FTF TEL	0	1	0	1	0	Peers	3	1	MI	1	0	1	0	0	1	0	0	0	0	0	0	0	0	0	0	0	0	1	0	0	0	0	0	0	3
Whittenore (2004)	0	0	57.6	100	26	23	0.098	Usual Care	1	6			FTF TEL ERPM/EA	0	1	1	1	1	Nurses	1	1	ACI	0	0	1	1	1	0	0	0	0	0	0	0	0	0	0	0	0	0	1	0	0	0	1	0	0	5
Willard-Grace (2015)	0	1			74	58	0.478	Usual Care	1	12			FTF TEL	0	1	0	1	0	Medical Assistants	3	1	CC M MI	1	1	0	0	0	0	0	0	0	0	0	0	0	0	0	0	0	0	0	0	0	0	0	0	0	0
Wolever (2010)	0	0	53	77	27	27	0.253	Usual Care	1	6			TEL	1	0	0	0	0	Psychologist and Social Worker	1	1	DIM	0	0	0	1	1	0	0	0	0	0	0	0	0	0	0	0	0	0	0	0	0	1	0	0	0	3
Sherifali (2020)	0	1	57	50	188	177	0.31	Usual Diabetes Education	0	12	6	6	TEL	1	0	0	0	0	Registered nurse/certified diabetes educator	1	1	MI	1	0	0	0	1	0	0	0	0	0	0	0	0	0	0	0	0	1	0	0	0	0	0	0	0	2
Chen (2016)	1	1	72.5	50	50	50	0.78	Usual Care	1	6			FTF TEL	0	1	0	1	0	Cerified diabetes educator, Pharmacist	1	0		0	0	0	0	0	0	0	0	0	0	0	0	0	0	0	0	0	1	0	0	0	0	0	0	0	1
Lin (2021)	1	1	45	49	58	56	0.462	Usual Care	1	6			FTF TEL	0	1	0	1	0	Health Coach	2	1	MI	1	0	1	0	1	1	0	0	0	0	1	0	0	0	0	0	0	1	0	0	0	0	0	0	0	5
Basak (2014)	0	1			70	92	0.383	Health Education	0	16	10	6	FTF TEL	0	1	0	1	0	Dental Professional	1	1	MI SET	1	0	1	0	1	1	0	0	0	0	0	0	0	0	1	0	0	0	0	0	0	0	0	0	0	4
Cho (2011)	0	1	64.2		36	35	0.328	Diabetes Education	0	3			FTF ERPM	0	1	1	0	0	Physicians and Nurses	1	0		0	0	0	0	0	0	0	0	0	0	0	1	0	0	0	0	0	1	0	0	0	1	0	0	0	3
Holmen (2014)	0	1	57	41	40	39	-0.167	Usual Care	1	12	4	8	TEL ERPM/EA	0	0	1	0	1	T2DM Specialist Nurse	1	1	MI TT M	1	1	1	1	0	0	0	0	0	0	0	0	1	1	0	1	0	0	0	0	0	0	1	0	1	7
Karhula (2015)	1	1	66.3	44.4	156	61	0.087	Usual Care	1	12			TEL ERPM/EA	0	0	1	0	1	Health coaches	2	1	PT M	0	1	1	0	0	1	0	0	0	0	0	0	1	1	0	1	0	0	0	0	0	0	0	0	0	6
Kempf (2017)	1	1	59.6	49	93	74	0.713	Usual Care	1	12	3	9	TEL ERPM/EA	0	0	1	0	1	Diabetes coaches	2	0		0	0	1	0	0	0	0	0	0	0	0	0	1	1	0	1	1	0	0	0	0	0	0	0	0	5
Odnoletkova (2016)	1	1	63.1	38.5	252	260	0.19	Usual Care	1	18	6	12	TEL	1	0	0	0	0	Nurse educator	1	1	CF MI PP M	1	1	0	1	0	0	0	0	0	0	0	0	0	0	0	0	0	0	0	1	0	0	0	0	0	2
Varney (2014)	0	1	64.1	31.9	38	43	0.729	Usual Care	1	12	6	6	TEL	1	0	0	0	0	Registered dietician	1	0		0	0	1	1	1	1	1	1	0	1	0	0	0	0	0	0	0	0	0	0	0	0	0	0	0	7
